# Supplementary material for: Remodeling of Leaf Cellular Glycerolipid Composition under Drought and Re-hydration Conditions in Grasses from the Lolium-Festuca Complex
Source: Front Plant Sci. 2016 Jul 19;7:1027. doi: 10.3389/fpls.2016.01027 (PMC4950141; doi:10.3389/fpls.2016.01027)
Supplement: Supplementary Table S1 — The normalized mass spectral intensity means from four biological replicates and physical and chemical annotations for the analyzed lipid species and lipid classes. [file Table1.xls]

## Sheet: Table S1
Supplementary Table S1 The normalized mass spectral intensity means from four biological replicates and physical and chemical annotations for the analyzed lipid species and lipid classes.
								Average lipid mass spectral intensity for the time-points and genotypes
							Time-point	Before drought		3 days of drought		6 days of drought		11 days of drought		10 days after rehydration
							Genotype	4/10	7/6	4/10	7/6	4/10	7/6	4/10	7/6	4/10	7/6
Lipid species	Lipid name	Lipid class	Chemical formula	Adduct	Ion m/z	Retention time	Average lipid mass spectral intensity
DAG 34:2	Diacylglycerol	Glycerolipids	C37H68O5	[M+NH4]+	610.539	10.2657	26004.1	18131.1	21307.4	27479.5	24721.8	22031.7	23636.2	14789.5	19193.4	25425.9	32425.7
DAG 34:3	Diacylglycerol	Glycerolipids	C37H66O5	[M+NH4]+	608.523	9.53177	129168	170133	127583	141421	122049	124358	104595	88230	67061.6	117243	89789.5
DAG 36:4	Diacylglycerol	Glycerolipids	C39H68O5	[M+NH4]+	634.539	9.65358	98157.6	43186.5	70711.5	96223.1	87624.1	69142.7	81551.9	54672.2	89922.2	93196.2	165488
DAG 36:5	Diacylglycerol	Glycerolipids	C39H66O5	[M+NH4]+	632.523	8.92442	346584	260278	321761	354572	326290	295182	295169	218713	266404	332094	369423
DAG 36:6	Diacylglycerol	Glycerolipids	C39H64O5	[M+NH4]+	630.507	8.22326	253352	368306	316694	232625	223130	252628	166621	151544	134661	266426	151791
DGDG 32:0	Di-Galactosyl-Diacyl-Glycerol	Galactolipids	C47H88O15	[M+NH4]+	910.644	8.67746	111583	64020.3	96582	86405.5	106407	73993.8	96152.2	93135.8	108968	113298	132152
DGDG 34:3	Di-Galactosyl-Diacyl-Glycerol	Galactolipids	C49H86O15	[M+NH4]+	932.626	7.47537	7.52936e+06	4.42546e+06	5.87538e+06	6.35387e+06	6.80959e+06	5.71262e+06	7.29655e+06	6.92716e+06	7.18948e+06	6.53414e+06	7.99156e+06
DGDG 34:4	Di-Galactosyl-Diacyl-Glycerol	Galactolipids	C49H84O15	[M+NH4]+	930.612	6.76833	214151	93728.3	129572	201182	151365	169094	181703	285040	201417	210255	213155
DGDG 36:3	Di-Galactosyl-Diacyl-Glycerol	Galactolipids	C51H90O15	[M+NH4]+	960.658	8.32845	196564	34946.7	20387.2	165114	65935	143265	164987	280831	257694	227386	301840
DGDG 36:5	Di-Galactosyl-Diacyl-Glycerol	Galactolipids	C51H86O15	[M+NH4]+	956.626	6.96779	4.4261e+06	3.35997e+06	2.84954e+06	4.33837e+06	3.44759e+06	4.46366e+06	4.25978e+06	4.10787e+06	4.4286e+06	3.7545e+06	4.06921e+06
DGDG 36:6	Di-Galactosyl-Diacyl-Glycerol	Galactolipids	C51H84O15	[M+NH4]+	954.61	6.3938	2.70497e+07	2.26241e+07	2.46713e+07	2.37063e+07	2.5512e+07	2.29834e+07	2.44495e+07	2.4007e+07	2.33127e+07	2.18965e+07	2.45281e+07
DGDG 38:5	Di-Galactosyl-Diacyl-Glycerol	Galactolipids	C53H90O15	[M+NH4]+	984.659	7.80738	33278.8	20002.9	12201.4	41051.5	21235.4	39786.3	29178.1	34951.6	29560.8	31115.9	31953.2
DGDG 38:6	Di-Galactosyl-Diacyl-Glycerol	Galactolipids	C53H88O15	[M+NH4]+	982.642	7.16987	292749	127192	199146	290082	256588	216451	258259	313592	259819	246755	304228
Lyso-DGDG 18:3	Lyso-Di-Galactosyl-Diacyl-Glycerol	Galactolipids	C33H56O14	[M+NH4]+	694.399	1.89562	73304.1	53545.3	35044.4	95300.3	38146.8	59130.7	67089.9	94037.1	63669.8	64814.3	72214.2
Lyso-MGDG 18:3	Lyso-Mono-Galactosyl-Diacyl-Glycerol	Galactolipids	C27H46O9	[M+NH4]+	532.347	2.36456	101779	53146.2	36794.3	149777	56295.8	121884	76547.2	95273.1	78073.7	108628	123246
MGDG 34:4	Mono-Galactosyl-Diacyl-Glycerol	Galactolipids	C43H74O10	[M+NH4]+	768.561	7.47481	264037	110774	156161	259290	204807	228442	200116	358080	228028	223977	272740
MGDG 34:5	Mono-Galactosyl-Diacyl-Glycerol	Galactolipids	C43H72O10	[M+NH4]+	766.545	6.89545	24900.3	0	29610	23596.9	33996.2	18050.9	25904.1	17679.1	18608.4	10658.7	11707.8
MGDG 36:3	Mono-Galactosyl-Diacyl-Glycerol	Galactolipids	C45H80O10	[M+NH4]+	798.608	9.12646	265623	69142.2	49065	306213	132197	273203	191187	303405	257069	271947	373401
MGDG 36:4	Mono-Galactosyl-Diacyl-Glycerol	Galactolipids	C45H78O10	[M+NH4]+	796.59	8.39532	2.12983e+06	1.30383e+06	1.6165e+06	2.31239e+06	1.51588e+06	1.73035e+06	1.64998e+06	2.35498e+06	1.83297e+06	1.81928e+06	2.1848e+06
MGDG 38:6	Mono-Galactosyl-Diacyl-Glycerol	Galactolipids	C47H78O10	[M+NH4]+	820.591	7.89739	135110	59357.4	86250.7	152901	113297	112940	111794	138677	111807	109028	150260
PC 32:1	Phosphatidyl-Choline	Phospholycerolipids	C40H78NO8P	[M+H]+	732.552	8.00208	55761.5	45521	39469.3	54461.6	40217.1	54610.2	38018.8	85949.6	61396.9	40063	35194.6
PC 32:3	Phosphatidyl-Choline	Phospholycerolipids	C40H74NO8P	[M+H]+	728.52	6.62991	505286	793591	551563	451042	496369	525146	415254	567429	357805	244582	164426
PC 34:0	Phosphatidyl-Choline	Phospholycerolipids	C42H84NO8P	[M+H]+	762.599	9.79772	351518	304554	251493	303737	263801	307637	252703	316909	324440	315838	309743
PC 34:4	Phosphatidyl-Choline	Phospholycerolipids	C42H76NO8P	[M+H]+	754.537	6.85329	91051	55775.8	40175.2	119326	43904.1	107440	61172.6	156495	98184.6	70497.7	47695.4
PC 34:5	Phosphatidyl-Choline	Phospholycerolipids	C42H74NO8P	[M+H]+	752.521	6.28763	76103.5	51081.6	77822	40328.9	69095.8	73671.6	95076.5	78875	145443	17707.8	27098
PC 34:6	Phosphatidyl-Choline	Phospholycerolipids	C42H72NO8P	[M+H]+	750.505	5.76438	48453.6	55176.1	49038.2	23236	36460.9	57057	47188.1	73972.2	75106.9	12090.5	8903.47
PC 36:1	Phosphatidyl-Choline	Phospholycerolipids	C44H86NO8P	[M+H]+	788.614	10.0732	96618.9	44070.4	38519.1	101752	50162.9	98339.1	69525.1	141191	106455	93753.2	92152.3
PC 36:3	Phosphatidyl-Choline	Phospholycerolipids	C44H82NO8P	[M+H]+	784.582	8.39911	581748	256847	186147	534285	231835	401434	319677	655319	805352	777731	845030
PC 36:5	Phosphatidyl-Choline	Phospholycerolipids	C44H78NO8P	[M+H]+	780.551	7.01921	1.03539e+07	9.3587e+06	8.92242e+06	1.02613e+07	8.44785e+06	9.9014e+06	8.60082e+06	8.70482e+06	1.04013e+07	8.6621e+06	8.31818e+06
PC 36:6	Phosphatidyl-Choline	Phospholycerolipids	C44H76NO8P	[M+H]+	778.534	6.43231	1.56125e+07	1.95348e+07	1.53123e+07	1.47234e+07	1.40596e+07	1.60155e+07	1.28485e+07	1.48558e+07	1.11023e+07	1.21866e+07	8.79813e+06
PC 38:3 (1)	Phosphatidyl-Choline	Phospholycerolipids	C46H86NO8P	[M+H]+	812.614	9.37364	89455.2	22520.2	25619.7	109605	52788.1	79783.7	66569.9	92208.5	97817.3	96102	130198
PC 38:3 (2)	Phosphatidyl-Choline	Phospholycerolipids	C46H86NO8P	[M+H]+	812.615	9.59391	20861.2	29584.2	11330.7	28485.2	14478.3	35011.5	12064.3	16490.6	8725.29	24212.1	7687.37
PC 38:4	Phosphatidyl-Choline	Phospholycerolipids	C46H84NO8P	[M+H]+	810.598	8.63935	79523.9	55054.9	22648.7	123760	43724	101130	42299.4	104822	53288.6	89921.1	64893.1
PC 38:5	Phosphatidyl-Choline	Phospholycerolipids	C46H82NO8P	[M+H]+	808.583	7.87033	184906	72284.2	94681.5	222703	132004	191592	159981	184834	195471	157357	179261
PC 38:6	Phosphatidyl-Choline	Phospholycerolipids	C46H80NO8P	[M+H]+	806.567	7.22443	136717	114529	75165.8	169038	95422.2	162262	110827	166010	116069	119397	80232.3
PE 34:2	Phosphatidyl-Ethanolamine	Phospholycerolipids	C39H74NO8P	[M+H]+	716.52	8.36268	1.79831e+06	1.11026e+06	962489	1.65696e+06	1.01706e+06	1.80834e+06	1.28669e+06	1.74463e+06	2.03304e+06	2.15503e+06	1.9395e+06
PE 34:3	Phosphatidyl-Ethanolamine	Phospholycerolipids	C39H72NO8P	[M+H]+	714.504	7.67958	1.10439e+06	1.20027e+06	708929	1.1711e+06	694646	1.33329e+06	735722	1.14329e+06	865184	1.26156e+06	695344
PE 36:2	Phosphatidyl-Ethanolamine	Phospholycerolipids	C41H78NO8P	[M+H]+	744.551	7.72768	542651	592509	829493	510801	727346	437358	464942	409174	299691	282837	267314
PE 36:3	Phosphatidyl-Ethanolamine	Phospholycerolipids	C41H76NO8P	[M+H]+	742.536	8.58154	114648	42308.3	23931.5	118896	35648.8	105111	65772.4	153685	144231	162110	143633
PE 36:4	Phosphatidyl-Ethanolamine	Phospholycerolipids	C41H74NO8P	[M+H]+	740.52	7.81008	2.12099e+06	1.09923e+06	1.22334e+06	1.92999e+06	1.33625e+06	2.0933e+06	1.77042e+06	2.05149e+06	2.55379e+06	2.0951e+06	2.38791e+06
PE 36:5	Phosphatidyl-Ethanolamine	Phospholycerolipids	C41H72NO8P	[M+H]+	738.503	7.15444	3.01351e+06	2.26154e+06	1.96663e+06	3.13573e+06	2.05465e+06	3.45823e+06	2.35332e+06	3.01389e+06	2.93231e+06	3.01586e+06	2.42276e+06
PE 36:6	Phosphatidyl-Ethanolamine	Phospholycerolipids	C41H70NO8P	[M+H]+	736.489	6.549	1.4821e+06	1.86448e+06	956069	1.47217e+06	963121	2.00276e+06	997816	1.66985e+06	1.05187e+06	1.60891e+06	786968
PE 38:1	Phosphatidyl-Ethanolamine	Phospholycerolipids	C43H84NO8P	[M+H]+	774.598	9.51572	24633.5	23787.7	15673.2	29008	18878.6	23789.6	16212.2	29227.5	18727.8	23815.8	19545.2
PE 38:2	Phosphatidyl-Ethanolamine	Phospholycerolipids	C43H82NO8P	[M+H]+	772.582	8.72698	228577	202077	242461	237845	233851	200929	197705	176584	175394	171729	179932
PE 38:3	Phosphatidyl-Ethanolamine	Phospholycerolipids	C43H80NO8P	[M+H]+	770.567	8.01294	364928	531768	407440	387761	373154	371744	294631	292346	207854	245863	158979
PG 32:0	Phosphatidyl-Glycerol	Phospholycerolipids	C38H75O10P	[M-H]-	721.503	7.56502	440123	313727	120784	735337	202898	647857	412226	521043	516983	447201	340080
PG 32:1 (1)	Phosphatidyl-Glycerol	Phospholycerolipids	C38H73O10P	[M-H]-	719.488	7.29181	392909	380632	149201	491022	234220	424836	343912	578155	457296	342389	389351
PG 32:1 (2)	Phosphatidyl-Glycerol	Phospholycerolipids	C38H73O10P	[M-H]-	719.488	6.86716	8681.69	5228.81		14751.8	3263.13	10821.8	8271.11	11051.7	8049.96	5407.59	4013.09
PG 34:0	Phosphatidyl-Glycerol	Phospholycerolipids	C40H79O10P	[M-H]-	749.535	8.51704	43028.7	25056.1	6461.78	110531	17775.5	95446.5	37593.4	51759.7	24721.9	23495.9	10383.4
PG 34:1 (1)	Phosphatidyl-Glycerol	Phospholycerolipids	C40H77O10P	[M-H]-	747.519	7.75362	952793	581041	205463	2.10581e+06	663621	1.33286e+06	905863	1.03947e+06	767135	832957	731998
PG 34:1 (2)	Phosphatidyl-Glycerol	Phospholycerolipids	C40H77O10P	[M-H]-	747.52	8.22023	88592.9	77201.2	25394.3	91108.3	36408.7	81854.9	59197.4	137672	103996	121648	111241
PG 34:2 (1)	Phosphatidyl-Glycerol	Phospholycerolipids	C40H75O10P	[M-H]-	745.503	7.09098	1.49049e+06	1.90071e+06	1.28901e+06	3.21699e+06	1.29251e+06	2.01836e+06	1.1577e+06	1.04375e+06	707620	687779	749997
PG 34:2 (2)	Phosphatidyl-Glycerol	Phospholycerolipids	C40H75O10P	[M-H]-	745.503	7.46837	381671	119620	60413.3	622769	293527	282481	359983	405510	480668	389011	618778
PG 34:3 (1)	Phosphatidyl-Glycerol	Phospholycerolipids	C40H73O10P	[M-H]-	743.487	6.50237	8.86313e+06	5.04266e+06	4.43063e+06	1.10113e+07	6.61868e+06	1.04489e+07	1.00568e+07	9.45696e+06	9.2104e+06	8.53879e+06	8.29586e+06
PG 34:3 (2)	Phosphatidyl-Glycerol	Phospholycerolipids	C40H73O10P	[M-H]-	743.488	6.81067	1.68075e+06	727079	582506	1.43263e+06	1.21462e+06	1.63534e+06	1.76074e+06	2.20703e+06	2.26221e+06	1.88463e+06	2.42063e+06
PG 34:4	Phosphatidyl-Glycerol	Phospholycerolipids	C40H71O10P	[M-H]-	741.471	6.2549	1.16914e+07	1.00899e+07	9.23407e+06	1.01489e+07	1.09878e+07	9.99703e+06	1.14277e+07	1.24539e+07	1.22549e+07	1.14918e+07	1.37628e+07
PG 34:5	Phosphatidyl-Glycerol	Phospholycerolipids	C40H69O10P	[M-H]-	739.456	5.70185	9061.75	9439.22	8928.47	6228.41	10261	4739.52	8501.9	9907.87	7260.72	8964.89	13596.6
PG 36:2	Phosphatidyl-Glycerol	Phospholycerolipids	C42H79O10P	[M-H]-	773.535	8.00975	21725.8	5373.14	4203.7	28505	9099.95	27276.2	16407.1	28481.7	32502.9	21484.9	25766.1
PG 36:3	Phosphatidyl-Glycerol	Phospholycerolipids	C42H77O10P	[M-H]-	771.52	7.39133	25104.3	19771.5	8526.31	41911.7	12154.2	36783	18269.9	40236.3	20511.6	22646.6	13670.7
PG 36:4	Phosphatidyl-Glycerol	Phospholycerolipids	C42H75O10P	[M-H]-	769.505	6.64874	73482.3	27753.1	29507.8	87491.8	35882.5	72121.8	60606.6	79095.3	90397.3	95913.7	112934
PG 36:5 (1)	Phosphatidyl-Glycerol	Phospholycerolipids	C42H73O10P	[M-H]-	767.489	5.76902	41829.7	30602.9	30326.7	55864	35650.7	57142.7	37551.9	37128.5	26249.9	44261.4	41916
PG 36:5 (2)	Phosphatidyl-Glycerol	Phospholycerolipids	C42H73O10P	[M-H]-	767.488	6.10395	336001	337602	205333	457736	197735	392226	259310	351544	291022	412602	358189
PG 36:6	Phosphatidyl-Glycerol	Phospholycerolipids	C42H71O10P	[M-H]-	765.472	5.63273	1.34856e+06	1.716e+06	1.02373e+06	2.25344e+06	946604	1.78647e+06	1.16412e+06	1.25954e+06	744871	1.27436e+06	943035
PG 36:7	Phosphatidyl-Glycerol	Phospholycerolipids	C42H69O10P	[M-H]-	763.456	5.46239	1.33203e+06	2.01411e+06	1.71748e+06	1.24403e+06	1.38131e+06	888000	1.12079e+06	1.21882e+06	887129	1.00637e+06	1.49293e+06
PI 36:6	Phosphatidyl-Inositol	Phospholycerolipids	C45H75O13P	[M-H]-	853.487	5.41343	77668.1	92470.7	29247.5	111964	42952.5	116532	54232.8	104522	58350.1	103776	43484.8
PS 38:0	Phosphatidyl-Serine	Phospholycerolipids	C44H86NO10P	[M-H]-	818.593	9.00402	729771	454103	377674	771876	477015	721831	642866	961626	839516	888004	852722
PS 38:1	Phosphatidyl-Serine	Phospholycerolipids	C44H84NO10P	[M-H]-	816.577	8.21619	3.08367e+06	2.03574e+06	2.74541e+06	2.96226e+06	2.9019e+06	2.93171e+06	3.21489e+06	2.88188e+06	3.31866e+06	2.93086e+06	3.34156e+06
PS 38:2	Phosphatidyl-Serine	Phospholycerolipids	C44H82NO10P	[M-H]-	814.561	7.53876	4.48888e+06	4.81879e+06	4.49905e+06	4.40822e+06	4.46694e+06	4.70994e+06	4.47435e+06	4.46766e+06	3.71956e+06	4.23369e+06	3.57468e+06
PS 40:0	Phosphatidyl-Serine	Phospholycerolipids	C46H90NO10P	[M-H]-	846.624	10.065	28821.1	13198.1	10470.9	34178.4	15204.2	32665	23824.2	46755.5	35078.5	33941.6	29797.3
PS 40:1	Phosphatidyl-Serine	Phospholycerolipids	C46H88NO10P	[M-H]-	844.608	9.24294	291652	126779	205841	293403	231554	287847	306229	338969	368071	275004	315433
PS 40:3	Phosphatidyl-Serine	Phospholycerolipids	C46H84NO10P	[M-H]-	840.576	7.67806	982648	550750	817133	1.02189e+06	900052	855797	1.0567e+06	796078	1.27313e+06	860568	1.27538e+06
PS 40:5	Phosphatidyl-Serine	Phospholycerolipids	C46H80NO10P	[M-H]-	836.545	6.4431	2.32295e+06	3.0874e+06	2.38901e+06	2.43642e+06	2.40263e+06	3.06427e+06	2.25569e+06	2.51593e+06	1.65711e+06	1.90127e+06	1.14195e+06
PS 42:2 (1)	Phosphatidyl-Serine	Phospholycerolipids	C48H90NO10P	[M-H]-	870.625	9.59623	4686.13	4682.95	1479.5	7325.86	2405.49	7753.33	2735.01	2551.24	0	4468.38	0
PS 42:2 (2)	Phosphatidyl-Serine	Phospholycerolipids	C48H90NO10P	[M-H]-	870.625	9.37318	21662	5036.01	4774.07	28462.5	12496.7	20308.8	18991.1	24435.3	25546.4	25895.7	35821.3
PS 42:3	Phosphatidyl-Serine	Phospholycerolipids	C48H88NO10P	[M-H]-	868.609	8.65763	22174.3	14265.6	5685.15	36512.7	12285.7	31194.3	15641.4	31657.7	17591.2	28801.8	21606.7
PS 42:4	Phosphatidyl-Serine	Phospholycerolipids	C48H86NO10P	[M-H]-	866.595	7.87269	40208.3	13782.4	20606.5	52635.4	30379.7	46368.3	43335.5	45343.6	46133	38686.8	43079.5
SQDG 34:0	Sulfo-Quinovosyl-Diacyl-Glycerol	Galactolipids	C43H82O12S	[M-H]-	821.546	8.12872	88631.1	27984.7	42134.1	70531	81839.8	79521.7	84504.4	105985	90497.1	138697	122192
SQDG 34:1	Sulfo-Quinovosyl-Diacyl-Glycerol	Galactolipids	C43H80O12S	[M-H]-	819.531	7.41258	424118	92371.7	147664	517497	403785	358708	451421	473242	494189	458142	635255
SQDG 34:2	Sulfo-Quinovosyl-Diacyl-Glycerol	Galactolipids	C43H78O12S	[M-H]-	817.515	6.77933	1.25074e+06	592254	774114	1.0927e+06	1.02185e+06	1.10624e+06	1.34317e+06	1.41727e+06	1.49992e+06	1.40492e+06	1.66572e+06
SQDG 34:3	Sulfo-Quinovosyl-Diacyl-Glycerol	Galactolipids	C43H76O12S	[M-H]-	815.498	6.24248	1.48547e+07	1.2885e+07	1.35669e+07	1.45908e+07	1.45625e+07	1.4653e+07	1.47444e+07	1.6264e+07	1.31179e+07	1.39087e+07	1.3828e+07
SQDG 34:4	Sulfo-Quinovosyl-Diacyl-Glycerol	Galactolipids	C43H74O12S	[M-H]-	813.484	5.71664	133823	109642	78071	149961	94759.8	140826	108316	220976	117938	142611	120340
SQDG 36:3	Sulfo-Quinovosyl-Diacyl-Glycerol	Galactolipids	C45H80O12S	[M-H]-	843.529	7.08188	477913	1.09494e+06	963721	814780	541490	363655	210360	191411	134983	170007	167358
SQDG 36:5	Sulfo-Quinovosyl-Diacyl-Glycerol	Galactolipids	C45H76O12S	[M-H]-	839.499	5.86913	3.47035e+06	2.20015e+06	2.40889e+06	3.77076e+06	2.89369e+06	3.30118e+06	3.73753e+06	4.03754e+06	3.67565e+06	3.26391e+06	3.87816e+06
SQDG 36:6	Sulfo-Quinovosyl-Diacyl-Glycerol	Galactolipids	C45H74O12S	[M-H]-	837.483	5.42327	2.1559e+07	1.87082e+07	1.70092e+07	2.1164e+07	2.10894e+07	2.05478e+07	2.20279e+07	2.49026e+07	2.01848e+07	2.01672e+07	2.05925e+07
TAG 48:1	Triacylglycerol	Glycerolipids	C51H96O6	[M+NH4]+	822.752	15.1886	17561.5	15372.8	17155.5	14579.1	13659.4	17119.9	15860.3	10395	16144.7	16932.1	16993
TAG 48:2	Triacylglycerol	Glycerolipids	C51H94O6	[M+NH4]+	820.738	14.9523	10017.8	7456.55	12495.8	6709.83	8763.87	8951.1	8522.23	3449.85	8923.86	11073.2	10345.2
TAG 50:1	Triacylglycerol	Glycerolipids	C53H100O6	[M+NH4]+	850.784	15.4461	63602	54937.4	54476.5	66637.8	45468.6	60390	40631.1	27127.1	36391.7	102193	60253.1
TAG 50:2	Triacylglycerol	Glycerolipids	C53H98O6	[M+NH4]+	848.768	15.1853	251155	75970.1	298775	178212	192783	133884	135945	62510.5	126627	498126	432529
TAG 50:3	Triacylglycerol	Glycerolipids	C53H96O6	[M+NH4]+	846.752	14.9119	317148	158271	421034	230679	267899	168632	172563	79228.7	126234	653418	408994
TAG 50:4	Triacylglycerol	Glycerolipids	C53H94O6	[M+NH4]+	844.737	14.6057	31990.6	6982.14	32277.4	12673.8	28031	11503.1	30509.2	10067.2	50919.1	37435.6	49592.4
TAG 50:5	Triacylglycerol	Glycerolipids	C53H92O6	[M+NH4]+	842.721	14.2613	45626.5	10064.7	62674.1	20121.2	48177.3	20670.8	47128	20245.3	68939.9	42076.2	49672.8
TAG 50:6	Triacylglycerol	Glycerolipids	C53H90O6	[M+NH4]+	840.707	13.8764	24036.6	11002.2	41002.4	11268.8	26037.8	13611.3	23033.6	14409.9	23356.2	24973	15156.4
TAG 52:0	Triacylglycerol	Glycerolipids	C55H106O6	[M+NH4]+	880.831	15.9097	33885.3	54471.5	33349.8	45558.6	31236.4	37090.4	31400.5	17454.1	20630.6	12959.6	11187.2
TAG 52:1	Triacylglycerol	Glycerolipids	C55H104O6	[M+NH4]+	878.815	15.6951	26786.3	24468.5	22186.4	33941	19234.8	30145.7	16935.1	15351.4	17774.8	27910.5	23524.7
TAG 52:2	Triacylglycerol	Glycerolipids	C55H102O6	[M+NH4]+	876.799	15.4647	130481	54298.9	127939	111284	95516.5	100143	86719.1	47601.2	97229.3	193653	198450
TAG 52:3	Triacylglycerol	Glycerolipids	C55H100O6	[M+NH4]+	874.783	15.2183	445616	85506	298557	174251	289112	161330	334846	95204	646897	667024	1.03555e+06
TAG 52:4	Triacylglycerol	Glycerolipids	C55H98O6	[M+NH4]+	872.767	14.9455	1.96099e+06	197094	1.76436e+06	681261	1.77424e+06	576549	1.99582e+06	359656	3.28578e+06	2.08259e+06	4.05291e+06
TAG 52:5	Triacylglycerol	Glycerolipids	C55H96O6	[M+NH4]+	870.751	14.6554	3.53478e+06	686859	3.93583e+06	1.62942e+06	3.50651e+06	1.44093e+06	3.40901e+06	1.01088e+06	4.87859e+06	3.98862e+06	5.68975e+06
TAG 52:6	Triacylglycerol	Glycerolipids	C55H94O6	[M+NH4]+	868.736	14.3381	1.92403e+06	754274	2.54336e+06	982752	1.9095e+06	990918	1.72497e+06	760331	2.06205e+06	2.59277e+06	2.06782e+06
TAG 52:7	Triacylglycerol	Glycerolipids	C55H92O6	[M+NH4]+	866.721	13.9737	48343.2	10956.6	38470.7	20758.2	37661.9	23030.2	55151	31716.1	115331	38630.5	45476.2
TAG 54:0	Triacylglycerol	Glycerolipids	C57H110O6	[M+NH4]+	908.862	16.1327	30088.6	43194.5	31187.8	34952	28760.1	33685.6	30526.3	18931.6	25412.5	11978.3	11331.4
TAG 54:1	Triacylglycerol	Glycerolipids	C57H108O6	[M+NH4]+	906.846	15.9224	10697.1	9117.28	8622.58	17889.6	11008.8	11164.5	6646.17	5115.98	5630.34	7916.71	7182.79
TAG 54:3	Triacylglycerol	Glycerolipids	C57H104O6	[M+NH4]+	902.814	15.4906	200583	54707.9	109964	245798	156162	223951	151659	166941	188689	188701	223631
TAG 54:4	Triacylglycerol	Glycerolipids	C57H102O6	[M+NH4]+	900.799	15.2475	469822	47993.4	291936	195643	318935	170218	424954	105385	756943	489875	1.20401e+06
TAG 54:5	Triacylglycerol	Glycerolipids	C57H100O6	[M+NH4]+	898.783	14.9889	1.31078e+06	130759	814711	413402	899596	378644	1.16384e+06	298770	2.32463e+06	1.40347e+06	3.34039e+06
TAG 54:6	Triacylglycerol	Glycerolipids	C57H98O6	[M+NH4]+	896.767	14.6986	3.00019e+06	237106	1.95128e+06	851197	2.14493e+06	851015	3.11554e+06	839874	5.91139e+06	2.72144e+06	6.99687e+06
TAG 54:7	Triacylglycerol	Glycerolipids	C57H96O6	[M+NH4]+	894.751	14.3804	5.44064e+06	721806	4.26577e+06	2.30388e+06	4.79728e+06	2.40112e+06	5.77809e+06	2.35255e+06	9.2478e+06	5.18836e+06	9.3826e+06
TAG 54:8	Triacylglycerol	Glycerolipids	C57H94O6	[M+NH4]+	892.735	14.0247	5.6838e+06	1.69978e+06	5.5806e+06	3.27264e+06	5.10378e+06	3.81917e+06	5.49175e+06	3.52905e+06	7.42209e+06	5.91484e+06	6.58585e+06
TAG 54:9	Triacylglycerol	Glycerolipids	C57H92O6	[M+NH4]+	890.72	13.6191	3.35231e+06	1.97191e+06	4.08718e+06	2.19217e+06	2.78351e+06	2.98452e+06	2.92838e+06	2.524e+06	3.2468e+06	3.71214e+06	2.41418e+06
TAG 56:3	Triacylglycerol	Glycerolipids	C59H108O6	[M+NH4]+	930.846	15.7267	12038.1	2258.24	8282.26	7905.59	6142.8	5992.56	5556.73	2061.3	18413.2	21456.1	16307
TAG 56:4	Triacylglycerol	Glycerolipids	C59H106O6	[M+NH4]+	928.83	15.5049	30899.6	5778.85	21462.6	14419	15959.3	10772.4	17210.5	4982.7	45513.1	47846.8	58091.2
TAG 56:5	Triacylglycerol	Glycerolipids	C59H104O6	[M+NH4]+	926.815	15.2699	74221.9	8049.92	43834.8	32797.7	45972.1	46122.5	51469.2	15574.9	123305	105002	157504
TAG 56:6 (1)	Triacylglycerol	Glycerolipids	C59H102O6	[M+NH4]+	924.799	15.0125	104968	17838.2	48392.3	52266.5	67780.9	54948.7	83790.3	38445.2	171381	144565	214880
TAG 56:6 (2)	Triacylglycerol	Glycerolipids	C59H102O6	[M+NH4]+	924.797	14.7018	236910	21806.2	141427	69231.6	152921	74560.7	269735	91757.1	462357	240067	496374
TAG 56:7 (1)	Triacylglycerol	Glycerolipids	C59H100O6	[M+NH4]+	922.783	14.7329	85378.6	7996.25	46482.7	46416.3	61642.2	43848.8	78210.7	36019.6	136086	116248	154888
TAG 56:7 (2)	Triacylglycerol	Glycerolipids	C59H100O6	[M+NH4]+	922.782	14.3816	488154	101353	389340	237461	420900	252991	551227	276433	723381	487541	725048
TAG 56:8 (1)	Triacylglycerol	Glycerolipids	C59H98O6	[M+NH4]+	920.767	14.4185	59573.9	6466.31	41087.1	32531.2	47149.1	32226.5	60491.7	27722.2	95615	76362.5	88050.3
TAG 56:8 (2)	Triacylglycerol	Glycerolipids	C59H98O6	[M+NH4]+	920.766	14.0246	687874	291752	612560	415681	586975	526345	703520	507615	806557	692697	752711
TAG 56:9 (1)	Triacylglycerol	Glycerolipids	C59H96O6	[M+NH4]+	918.752	14.0761	18436.4	9168.08	14657.3	11820.7	12960.4	11967.4	15887.5	10975.7	22664.6	27015.2	18454
TAG 56:9 (2)	Triacylglycerol	Glycerolipids	C59H96O6	[M+NH4]+	918.75	13.6184	531612	360201	561379	338520	417270	444700	513981	438310	542645	557042	405677
DAG POOL	Diacylglycerol	Glycerolipids		[M+NH4]+	623.326	9.31975	753764	860036	858057	852321	783815	763343	671573	527948	577242	834384	808918
DGDG POOL	Di-Galactosyl-Diacyl-Glycerol	Galactolipids		[M+NH4]+	951.635	7.44856	3.45444e+07	3.07968e+07	3.38541e+07	3.51823e+07	3.63707e+07	3.39051e+07	3.29113e+07	3.60495e+07	3.57883e+07	3.3014e+07	3.75722e+07
MGDG POOL	Mono-Galactosyl-Diacyl-Glycerol	Galactolipids		[M+NH4]+	790.179	7.95789	2.38762e+06	1.54442e+06	1.92278e+06	3.04259e+06	2.00018e+06	2.22638e+06	2.17898e+06	3.09255e+06	2.44848e+06	2.42689e+06	2.99291e+06
PC POOL	Phosphatidyl-Choline	Phospholycerolipids		[M+H]+	777.633	7.86403	2.51378e+07	3.08127e+07	2.56984e+07	2.72664e+07	2.40736e+07	2.82222e+07	2.31397e+07	2.62011e+07	2.39492e+07	2.29079e+07	1.91069e+07
PE POOL	Phosphatidyl-Ethanolamine	Phospholycerolipids		[M+H]+	745.137	8.01206	9.53786e+06	8.92822e+06	7.33645e+06	1.06503e+07	7.45461e+06	1.18349e+07	8.18324e+06	1.06842e+07	1.02821e+07	1.10228e+07	9.00189e+06
PG POOL	Phosphatidyl-Glycerol	Phospholycerolipids		[M-H]-	749.601	6.898	2.8027e+07	2.51703e+07	2.06309e+07	3.41563e+07	2.29424e+07	3.02406e+07	2.92155e+07	3.09311e+07	2.88939e+07	2.76517e+07	3.04372e+07
PS POOL	Phosphatidyl-Serine	Phospholycerolipids		[M-H]-	844.958	8.51707	1.16e+07	1.13265e+07	1.10849e+07	1.20533e+07	1.14571e+07	1.27194e+07	1.20642e+07	1.21265e+07	1.13144e+07	1.12212e+07	1.0632e+07
SQDG POOL	Sulfo-Quinovosyl-Diacyl-Glycerol	Galactolipids		[M-H]-	826.011	6.58175	4.04299e+07	3.56148e+07	3.49907e+07	4.2171e+07	4.06893e+07	4.05328e+07	4.27076e+07	4.76129e+07	3.93159e+07	3.96542e+07	4.10095e+07
TAG POOL	Triacylglycerol	Glycerolipids		[M+NH4]+	887.831	14.85	2.63537e+07	7.9226e+06	2.87741e+07	1.50067e+07	2.63735e+07	1.76065e+07	2.95715e+07	1.38549e+07	4.38604e+07	3.31449e+07	4.74222e+07
