# Supplementary material for: Remodeling of Leaf Cellular Glycerolipid Composition under Drought and Re-hydration Conditions in Grasses from the Lolium-Festuca Complex
Source: Front Plant Sci. 2016 Jul 19;7:1027. doi: 10.3389/fpls.2016.01027 (PMC4950141; doi:10.3389/fpls.2016.01027)
Supplement: Supplementary Table S2 — ANOVA results for the analyzed lipid species and lipid classes. Calculations were performed for five time-points of experiment: before drought, after 3, 6, and 11 days of drought, and after 10 days of re-hydration in the 4/10 and 7/6 genotypes, based on [Log2] transformed normalized mass spectra peak intensities. Lipids denoted as in Supplementary Table S1. [file Table2.xls]

## Sheet: Table S2
Supplementary Table S2 ANOVA results for the analyzed lipid species and lipid classes.
Calculations were performed for five time-points of experiment: before drought, after three, six and 11 days of drought, and after ten days of re-hydration in the 4/10 and 7/6 genotypes, based on [Log2] transformed normalized mass spectra peak intensities.
Group separation	Lipid species	Mean Log2 intensity for genotypes/time points										Standard error of mean value	Calulated significance level (P-value) for			0/1 indicator of significance at P < 0.01
		Genotype 4/10					Genotype 7/6
		Before drought	3 days of drought	6 days of drought	11 days of drought	10 days after rehydration	Before drought	3 days of drought	6 days of drought	11 days of drought	10 days after rehydration		Genotypes G	Time points T	GT interaction	Genotypes G	Time points T	GT interaction
chloroplastic	DGDG 32:0	15.941	16.3829	16.1548	16.5059	16.7393	16.5321	16.6885	16.5353	16.7289	17.003	0.122404	0.0187297	0.000715559	0.430785	0	1	0
chloroplastic	DGDG 34:3	22.083	22.5867	22.4433	22.7236	22.6316	22.4817	22.6916	22.7697	22.7748	22.9232	0.0695419	0.00984241	< 0.001	0.0770441	1	1	0
chloroplastic	DGDG 34:4	16.5014	17.5865	17.3512	18.1203	17.643	16.967	17.1919	17.4098	17.6192	17.6845	0.12019	0.603885	< 0.001	0.00317596	0	1	1
chloroplastic	DGDG 36:3	15.0646	17.2651	17.1055	18.096	17.7789	14.3039	15.7459	17.307	17.969	18.197	0.21185	0.0502338	< 0.001	0.0265163	0	1	0
chloroplastic	DGDG 36:5	21.6497	22.044	22.0569	21.9694	21.8318	21.4398	21.7057	22.001	22.0772	21.9557	0.0621479	0.143262	< 0.001	0.0177732	0	1	0
chloroplastic	DGDG 36:6	24.4109	24.4936	24.4358	24.515	24.3776	24.5561	24.6043	24.5431	24.4739	24.5471	0.0447071	0.0550595	0.279598	0.14877	0	0	0
chloroplastic	DGDG 38:5	14.2166	15.3138	15.2074	15.0904	14.8914	13.5648	14.3288	14.8123	14.8501	14.9613	0.12248	0.00513556	< 0.001	0.0115706	1	1	0
chloroplastic	DGDG 38:6	16.9791	18.1045	17.755	18.2526	17.8837	17.5964	17.9525	17.9401	17.986	18.2047	0.127442	0.329624	< 0.001	0.00643994	0	1	1
chloroplastic	MGDG 34:4	16.7622	17.9567	17.7967	18.4481	17.7421	17.2278	17.6215	17.5849	17.7963	18.0186	0.134261	0.545885	< 0.001	0.00133465	0	1	1
chloroplastic	MGDG 34:5	14.7122	14.6115	14.0588	14.2662	13.67	14.8974	15.0406	14.6239	14.1827	13.5	0.188469	0.378186	0.0127081	0.157732	0	0	0
chloroplastic	MGDG 36:3	15.9337	18.2027	17.9135	18.2451	18.0215	15.3703	16.7297	17.5316	17.9631	18.5088	0.268517	0.0699155	0.00137743	0.102275	0	1	0
chloroplastic	MGDG 36:4	20.302	21.1203	20.7151	21.1628	20.7722	20.5966	20.5193	20.6355	20.8029	21.0505	0.115506	0.409773	0.00133916	0.00262069	0	1	1
chloroplastic	MGDG 38:6	15.843	17.1706	16.7712	17.0807	16.6999	16.3852	16.7613	16.7501	16.769	17.1658	0.141078	0.744261	< 0.001	0.00304754	0	1	1
chloroplastic	PG 32:0	18.1361	19.4769	19.2707	18.9764	18.7278	16.7973	17.5849	18.6144	18.9622	18.3517	0.190093	< 0.001	< 0.001	0.00459255	1	1	1
chloroplastic	PG 32:1 (1)	18.5609	18.8981	18.719	19.1272	18.364	17.1338	17.8033	18.3901	18.7994	18.5534	0.131319	< 0.001	< 0.001	0.000843743	1	1	1
chloroplastic	PG 32:1 (2)	11.9222	13.8378	13.2614	13.4261	12.27	11.1607	12.0006	12.9008	12.932	11.9058	0.296233	0.0419955	0.0124551	0.0973631	0	0	0
chloroplastic	PG 34:0	14.582	16.748	16.5666	15.5429	14.4598	12.1803	14.0348	15.1654	14.5814	13.274	0.331013	< 0.001	0.000571367	0.11659	1	1	0
chloroplastic	PG 34:1 (1)	19.0993	20.9965	20.2915	19.9489	19.6496	17.5755	19.2812	19.78	19.5483	19.4763	0.154938	< 0.001	< 0.001	0.000842007	1	1	1
chloroplastic	PG 34:1 (2)	16.2262	16.4717	16.3573	17.0551	16.8689	14.5386	15.1191	15.8512	16.6622	16.7307	0.161103	< 0.001	< 0.001	0.00713796	1	1	1
chloroplastic	PG 34:2 (1)	20.8243	21.6034	20.9064	19.8935	19.3697	20.2408	20.2493	20.142	19.4277	19.4299	0.195139	0.00376273	< 0.001	0.0526187	1	1	0
chloroplastic	PG 34:2 (2)	16.841	19.2389	18.0825	18.6233	18.5515	15.81	18.12	18.4572	18.8711	19.2282	0.134906	0.0582506	< 0.001	< 0.001	0	1	1
chloroplastic	PG 34:3 (1)	22.2398	23.3847	23.316	23.1708	23.0184	22.0235	22.6307	23.2519	23.1307	22.982	0.123443	0.053549	< 0.001	0.0711816	0	1	0
chloroplastic	PG 34:3 (2)	19.4462	20.4455	20.612	21.0648	20.8158	19.1007	20.1766	20.744	21.1082	21.2051	0.123767	0.869734	< 0.001	0.0887452	0	1	0
chloroplastic	PG 34:4	23.2698	23.2732	23.2659	23.5689	23.4498	23.1141	23.3829	23.4456	23.545	23.705	0.0781927	0.207941	0.00950472	0.165313	0	1	0
chloroplastic	PG 34:5	13.2196	12.5487	12.2414	13.2627	13.0028	13.0916	13.2946	13.0516	12.8041	13.6533	0.200775	0.106377	0.0432744	0.0228216	0	0	0
chloroplastic	PG 36:2	12.1962	14.7681	14.6906	14.7841	14.3301	12.0001	12.9665	13.9853	14.9816	14.6525	0.225619	0.0129088	< 0.001	0.00819727	0	1	1
chloroplastic	PG 36:3	14.2485	15.3508	15.1381	15.2838	14.4219	12.8887	13.5286	14.1144	14.3161	13.7269	0.196786	< 0.001	0.00069187	0.116004	1	1	0
chloroplastic	PG 36:4	14.6801	16.4111	16.06	16.2641	16.5015	14.804	15.0426	15.8753	16.4603	16.7788	0.15752	0.0857034	< 0.001	0.00393959	0	1	1
chloroplastic	PG 36:5 (1)	14.849	15.7603	15.7027	15.1769	15.4118	14.883	15.1094	15.1756	14.6728	15.354	0.11659	0.00326755	0.00193919	0.0716114	1	1	0
chloroplastic	PG 36:5 (2)	18.244	18.7813	18.4765	18.4195	18.6163	17.6238	17.559	17.9653	18.1488	18.4424	0.142986	0.00286468	0.0120831	0.016045	1	0	0
chloroplastic	PG 36:6	20.6081	21.0931	20.6899	20.261	20.2425	19.9507	19.8277	20.1333	19.5047	19.844	0.126576	< 0.001	0.00226647	0.0414642	1	1	0
chloroplastic	PG 36:7	20.9188	20.2406	19.7432	20.211	19.9169	20.6849	20.3891	20.0916	19.7524	20.4431	0.126046	0.571616	< 0.001	0.00878367	0	1	1
chloroplastic	SQDG 34:0	14.793	16.0745	16.3071	16.6916	17.0341	15.2783	16.3116	16.3638	16.4655	16.8885	0.146974	0.401319	< 0.001	0.211191	0	1	0
chloroplastic	SQDG 34:1	16.3734	18.8867	18.4683	18.8475	18.7788	17.1645	18.5622	18.7827	18.913	19.2373	0.198598	0.239875	< 0.001	0.0669383	0	1	0
chloroplastic	SQDG 34:2	19.152	20.0443	20.0851	20.4325	20.3772	19.5593	19.9453	20.3473	20.5147	20.6611	0.114769	0.105048	< 0.001	0.20153	0	1	0
chloroplastic	SQDG 34:3	23.6238	23.7972	23.8111	23.954	23.7225	23.6903	23.7912	23.8111	23.6448	23.7186	0.0521242	0.24146	0.0418568	0.0211102	0	0	0
chloroplastic	SQDG 34:4	16.7344	17.1642	17.1144	17.7517	17.0936	16.2504	16.5046	16.7214	16.8458	16.8649	0.114398	0.00209245	< 0.001	0.0651215	1	1	0
chloroplastic	SQDG 36:3	20.0468	19.6358	18.4563	17.5419	17.3383	19.8772	19.0215	17.6768	17.0388	17.3491	0.107433	< 0.001	< 0.001	0.0566311	1	1	0
chloroplastic	SQDG 36:5	21.0251	21.8283	21.6494	21.9438	21.6233	21.1981	21.4527	21.8265	21.8084	21.8841	0.0960377	0.821668	< 0.001	0.0318205	0	1	0
chloroplastic	SQDG 36:6	24.1735	24.3234	24.3112	24.5681	24.2568	24.0147	24.3208	24.3917	24.2661	24.291	0.0692498	0.267253	0.00563858	0.0720286	0	1	0
Number of variables with a significant contribution to analysis																14	34	13
extra-chloroplstic	PC 32:1	15.3846	15.7046	15.6602	16.3863	15.2568	15.2243	15.2483	15.1899	15.8899	15.0935	0.14888	0.0245853	0.00116966	0.482223	0	1	0
extra-chloroplstic	PC 32:3	19.5244	18.7546	18.9238	19.0619	17.8626	19.0692	18.906	18.6312	18.4336	17.3146	0.150653	0.00884026	< 0.001	0.16785	1	1	0
extra-chloroplstic	PC 34:0	18.2152	18.2119	18.2351	18.2727	18.2654	17.9301	18.0065	17.9274	18.3074	18.2403	0.0631513	< 0.001	0.0559894	0.144075	1	0	0
extra-chloroplstic	PC 34:4	15.6752	16.8383	16.6203	17.2545	16.058	15.2061	15.3926	15.8714	16.5701	15.5295	0.166731	0.001986	< 0.001	0.0350539	1	1	0
extra-chloroplstic	PC 34:5	15.5174	15.2634	16.014	16.2016	14.0522	16.2219	16.0611	16.502	17.138	14.7156	0.195272	0.000554696	< 0.001	0.720205	1	1	0
extra-chloroplstic	PC 34:6	15.7008	14.4532	15.6262	16.0166	13.5015	15.4747	15.1353	15.4801	16.1816	13.1057	0.248968	0.895141	< 0.001	0.311028	0	1	0
extra-chloroplstic	PC 36:1	15.3163	16.6046	16.4968	17.1063	16.4644	15.2111	15.5435	16.0686	16.6865	16.4863	0.168411	0.0106143	< 0.001	0.0969266	0	1	0
extra-chloroplstic	PC 36:3	17.8285	18.9659	18.4393	19.3132	19.4821	17.4442	17.5777	18.2662	19.5952	19.6709	0.255527	0.148556	0.000691119	0.0822507	0	1	0
extra-chloroplstic	PC 36:5	23.0652	23.2699	23.1456	23.0485	23.027	23.0884	22.9959	23.006	23.2908	22.9856	0.117434	0.711098	0.499861	0.24382	0	0	0
extra-chloroplstic	PC 36:6	24.1444	23.7845	23.8354	23.8117	23.5157	23.8635	23.7396	23.5839	23.3996	23.0606	0.125767	0.0133611	0.00699374	0.449525	0	1	0
extra-chloroplstic	PC 38:3 (1)	14.1426	16.6983	16.1339	16.4819	16.4809	14.5775	15.4493	15.9955	16.5632	16.9872	0.263602	0.750331	< 0.001	0.0488683	0	1	0
extra-chloroplstic	PC 38:3 (2)	14.6533	14.5317	14.8357	14.0009	14.5155	13.3433	13.8094	13.4842	13.0706	12.2877	0.36943	0.00574042	0.146451	0.265069	1	0	0
extra-chloroplstic	PC 38:4	15.5796	16.8794	16.4523	16.6682	16.3803	14.4589	15.3101	15.3469	15.6844	15.9812	0.189376	0.00136907	< 0.001	0.0527087	1	1	0
extra-chloroplstic	PC 38:5	16.0469	17.7217	17.4432	17.4918	17.2219	16.5255	16.9343	17.2595	17.5616	17.4428	0.160748	0.760153	< 0.001	0.0241751	0	1	0
extra-chloroplstic	PC 38:6	16.6981	17.3405	17.2024	17.3318	16.824	16.1969	16.5112	16.7203	16.8037	16.2822	0.145574	0.00371553	0.00280343	0.579327	1	1	0
extra-chloroplstic	PE 34:2	19.9502	20.6478	20.711	20.7307	21.0181	19.8145	19.9181	20.2531	20.946	20.8788	0.163148	0.0991587	< 0.001	0.0874849	0	1	0
extra-chloroplstic	PE 34:3	20.1	20.1163	20.2692	20.121	20.2525	19.3612	19.3846	19.4422	19.7094	19.3769	0.169982	0.00176656	0.6662	0.554119	1	0	0
extra-chloroplstic	PE 36:2	19.0905	18.9431	18.6841	18.6218	18.0849	19.6275	19.4638	18.7999	18.1723	18.016	0.145415	0.357173	< 0.001	0.0193708	0	1	0
extra-chloroplstic	PE 36:3	15.1713	16.8205	16.4762	17.2289	17.2389	14.4177	14.8443	15.9382	17.0984	17.0895	0.289431	0.0114321	< 0.001	0.0579326	0	1	0
extra-chloroplstic	PE 36:4	19.9132	20.8637	20.9167	20.9679	20.9707	20.1742	20.2846	20.7239	21.2751	21.1841	0.170092	0.989424	< 0.001	0.0677828	0	1	0
extra-chloroplstic	PE 36:5	21.0014	21.5534	21.6296	21.5228	21.502	20.8662	20.9356	21.1312	21.472	21.1896	0.151039	0.0386387	0.026333	0.266156	0	0	0
extra-chloroplstic	PE 36:6	20.6813	20.4158	20.7881	20.6673	20.5949	19.8375	19.8545	19.8812	19.9879	19.5453	0.183424	0.00249693	0.37824	0.541875	1	0	0
extra-chloroplstic	PE 38:1	14.4136	14.8029	14.4144	14.8337	14.4761	13.9229	14.1653	13.9635	14.1755	14.2387	0.155164	0.0077226	0.109838	0.537983	1	0	0
extra-chloroplstic	PE 38:2	17.4966	17.8441	17.5385	17.4249	17.3534	17.8765	17.8239	17.5754	17.4117	17.4538	0.128679	0.438691	0.00969045	0.367346	0	1	0
extra-chloroplstic	PE 38:3	18.9389	18.536	18.4314	18.1274	17.8668	18.6358	18.4994	18.1441	17.6545	17.2669	0.139873	0.0132109	< 0.001	0.327897	0	1	0
extra-chloroplstic	PS 38:0	18.7185	19.5485	19.3712	19.8744	19.7256	18.515	18.8125	19.284	19.6708	19.6868	0.134831	0.0173311	< 0.001	0.18247	0	1	0
extra-chloroplstic	PS 38:1	20.9241	21.4931	21.4472	21.4581	21.4753	21.388	21.4607	21.6156	21.6609	21.6717	0.0559809	0.00326966	< 0.001	0.0153128	1	1	0
extra-chloroplstic	PS 38:2	22.1645	22.0652	22.1303	22.0896	22.0061	22.0981	22.0856	22.0912	21.8251	21.7677	0.0593756	0.0408952	0.00495383	0.103135	0	1	0
extra-chloroplstic	PS 40:0	13.5687	15.0373	14.8797	15.5102	14.9845	13.3474	13.8093	14.5232	15.0829	14.851	0.175553	0.00422237	< 0.001	0.0980473	1	1	0
extra-chloroplstic	PS 40:1	16.8907	18.1237	18.0484	18.3694	18.0283	17.6491	17.7886	18.2168	18.4844	18.2637	0.130735	0.107471	< 0.001	0.0235031	0	1	0
extra-chloroplstic	PS 40:3	18.9916	19.9285	19.633	19.6007	19.6887	19.6358	19.7478	20.0106	20.275	20.2778	0.126225	0.00847911	0.00232945	0.0294896	1	1	0
extra-chloroplstic	PS 40:5	21.4858	21.1804	21.4553	21.2589	20.8543	21.1651	21.1904	21.1007	20.6561	20.108	0.117706	0.00626828	< 0.001	0.0433244	1	1	0
extra-chloroplstic	PS 42:2 (1)	11.9817	12.2071	12.468	11.5244	11.9818	10.6366	11.0784	11.5383	10.3898	10.8473	0.437505	0.0393056	0.247639	0.547774	0	0	0
extra-chloroplstic	PS 42:2 (2)	12.0154	14.7563	14.1433	14.5628	14.5924	12.0489	13.2591	14.209	14.6283	15.1228	0.300471	0.538592	< 0.001	0.0717618	0	1	0
extra-chloroplstic	PS 42:3	13.6236	15.1402	14.7528	14.9421	14.7203	12.4701	13.4219	13.9319	14.0938	14.3912	0.201708	0.00146746	< 0.001	0.0572478	1	1	0
extra-chloroplstic	PS 42:4	13.6533	15.6527	15.3964	15.4669	15.2039	14.3268	14.8121	15.3925	15.4795	15.3856	0.152618	0.967572	< 0.001	0.0148316	0	1	0
Number of variables with a significant contribution to analysis																15	28	0
metabolic	DAG 34:2	14.063	14.7265	14.3779	13.843	14.5409	14.3574	14.5543	14.5213	14.2245	14.982	0.154388	0.160335	0.00103731	0.223757	0	1	0
metabolic	DAG 34:3	17.332	17.0877	16.8652	16.4262	16.8003	16.9555	16.8857	16.6709	16.0318	16.4423	0.108926	0.00225575	0.000827078	0.645073	1	1	0
metabolic	DAG 36:4	15.3198	16.543	16.0286	15.737	16.4781	16.0766	16.3949	16.3029	16.4556	17.3334	0.128403	0.00535072	< 0.001	0.0110783	1	1	0
metabolic	DAG 36:5	17.9407	18.4277	18.1274	17.7374	18.322	18.2936	18.3	18.1606	18.0198	18.4897	0.095189	0.0774771	0.000646527	0.135439	0	1	0
metabolic	DAG 36:6	18.4432	17.7457	17.8415	17.1996	17.9952	18.2686	17.7627	17.3382	17.0387	17.1741	0.160321	0.016153	0.00270602	0.18257	0	1	0
Number of variables with a significant contribution to analysis																2	5	0
metabolic	TAG 48:1	13.8864	13.8215	13.9349	13.3294	14.0096	14.0407	13.7289	13.9388	13.9611	14.0388	0.14911	0.177803	0.146185	0.192738	0	0	0
metabolic	TAG 48:2	12.7709	12.7025	12.986	11.73	13.3781	13.5786	13.0879	13.0451	13.1164	13.2965	0.158867	0.00629778	0.00160037	0.00506979	1	1	1
metabolic	TAG 50:1	15.7224	15.9561	15.8512	14.7233	16.5978	15.7161	15.4689	15.2882	15.1452	15.8723	0.14701	0.0839091	< 0.001	0.00328002	0	1	1
metabolic	TAG 50:2	16.2127	17.4151	16.9777	15.9301	18.9035	18.1254	17.5439	17.0464	16.9383	18.7204	0.14246	0.00469153	< 0.001	< 0.001	1	1	1
metabolic	TAG 50:3	17.2778	17.8064	17.3288	16.2674	19.2859	18.6547	18.0209	17.3888	16.9426	18.6384	0.116682	0.0151437	< 0.001	< 0.001	0	1	1
metabolic	TAG 50:4	12.4787	13.6155	13.4226	13.2839	15.1778	14.9728	14.7187	14.8906	15.6306	15.5879	0.211906	< 0.001	< 0.001	0.00289059	1	1	1
metabolic	TAG 50:5	13.2533	14.2863	14.3069	14.2599	15.3177	15.929	15.5371	15.5145	16.07	15.5986	0.14135	< 0.001	< 0.001	< 0.001	1	1	1
metabolic	TAG 50:6	13.4062	13.4352	13.7086	13.6712	14.4895	15.3035	14.659	14.4671	14.5102	13.8748	0.202025	0.00510201	0.36946	0.000875023	1	0	1
metabolic	TAG 52:0	15.7231	15.4298	14.9566	14.0441	13.614	14.9665	14.9224	14.9235	14.2779	13.3341	0.249028	0.213764	< 0.001	0.286096	0	1	0
metabolic	TAG 52:1	14.5694	14.9959	14.7813	13.8911	14.7384	14.4234	14.2223	14.0457	14.1088	14.5213	0.153374	0.0573446	0.010386	0.0301771	0	0	0
metabolic	TAG 52:2	15.6845	16.758	16.6068	15.5372	17.5367	16.9274	16.5257	16.3964	16.5566	17.5929	0.110297	0.00892092	< 0.001	< 0.001	1	1	1
metabolic	TAG 52:3	16.384	17.3895	17.2293	16.5356	19.3208	18.1686	18.0226	18.3462	19.3027	19.9717	0.170415	< 0.001	< 0.001	< 0.001	1	1	1
metabolic	TAG 52:4	17.578	19.3437	19.0842	18.4538	20.9648	20.7495	20.6759	20.9195	21.6451	21.9357	0.158375	< 0.001	< 0.001	< 0.001	1	1	1
metabolic	TAG 52:5	19.3968	20.6233	20.43	19.9296	21.88	21.9004	21.7171	21.691	22.2147	22.4355	0.130354	< 0.001	< 0.001	< 0.001	1	1	1
metabolic	TAG 52:6	19.5318	19.9016	19.9067	19.498	21.2294	21.2613	20.858	20.714	20.9735	20.9738	0.132133	< 0.001	< 0.001	< 0.001	1	1	1
metabolic	TAG 52:7	13.1585	14.3266	14.4946	14.952	15.1819	15.2001	15.1649	15.7388	16.8123	15.4617	0.205365	< 0.001	0.00102761	0.0222211	1	1	0
metabolic	TAG 54:0	15.2867	15.078	14.9189	14.0849	13.4212	14.8372	14.7914	14.8876	14.5264	13.1307	0.294081	0.595115	0.000766254	0.48407	0	1	0
metabolic	TAG 54:1	13.1349	14.1165	13.3437	12.3255	12.9301	13.0655	13.4212	12.6943	12.4341	12.7994	0.140704	0.0587051	< 0.001	0.0579699	0	1	0
metabolic	TAG 54:3	15.7158	17.8788	17.7547	17.3458	17.5075	16.7216	17.1815	17.1823	17.5218	17.7422	0.148769	0.858134	< 0.001	< 0.001	0	1	1
metabolic	TAG 54:4	15.5172	17.5045	17.3189	16.6837	18.8801	18.1308	18.1193	18.6807	19.5293	20.1373	0.212377	< 0.001	< 0.001	< 0.001	1	1	1
metabolic	TAG 54:5	16.9415	18.6212	18.4723	18.1871	20.3934	19.63	19.6207	20.1401	21.1462	21.6344	0.194361	< 0.001	< 0.001	0.000596967	1	1	1
metabolic	TAG 54:6	17.7851	19.6791	19.6654	19.6784	21.3462	20.8878	20.8841	21.5576	22.4932	22.7112	0.181181	< 0.001	< 0.001	< 0.001	1	1	1
metabolic	TAG 54:7	19.3427	21.1273	21.1798	21.1649	22.2746	22.0078	22.1466	22.4548	23.1399	23.1581	0.142538	< 0.001	< 0.001	< 0.001	1	1	1
metabolic	TAG 54:8	20.6209	21.6289	21.8501	21.7469	22.458	22.3969	22.2706	22.3829	22.8221	22.6485	0.115976	< 0.001	< 0.001	0.0013916	1	1	1
metabolic	TAG 54:9	20.9029	21.0118	21.4977	21.2528	21.7422	21.944	21.3988	21.4672	21.6279	21.1651	0.159251	0.0318324	0.411509	0.0222906	0	0	0
metabolic	TAG 56:3	11.0919	12.9249	12.4729	11	14.343	12.9985	12.5215	12.4128	13.3954	13.9911	0.302414	0.0246394	0.00464322	0.0137061	0	1	0
metabolic	TAG 56:4	12.117	13.7704	13.3047	12.2764	15.5122	14.3017	13.8221	14.059	15.2661	15.8214	0.265406	0.00332562	< 0.001	< 0.001	1	1	1
metabolic	TAG 56:5	12.7631	14.9863	15.1452	13.9199	16.6495	15.4168	15.3793	15.6314	16.8227	17.2557	0.261074	0.000613891	< 0.001	0.000570366	1	1	1
metabolic	TAG 56:6 (1)	14.0508	15.6572	15.6459	15.2208	17.1106	15.5531	15.8575	16.3414	17.3675	17.7112	0.199631	0.000749396	< 0.001	0.00459179	1	1	1
metabolic	TAG 56:6 (2)	14.3567	16.0506	16.1292	16.4843	17.853	17.1023	17.0899	18.0383	18.8182	18.9087	0.176198	< 0.001	< 0.001	0.00101852	1	1	1
metabolic	TAG 56:7 (1)	12.7904	15.4941	15.3764	15.135	16.7829	15.496	15.7973	16.2457	17.0508	17.2394	0.1783	< 0.001	< 0.001	< 0.001	1	1	1
metabolic	TAG 56:7 (2)	16.5466	17.8509	17.9388	18.0759	18.8824	18.5634	18.6564	19.0692	19.4643	19.4667	0.109106	< 0.001	< 0.001	0.000505807	1	1	1
metabolic	TAG 56:8 (1)	12.3199	14.9739	14.9628	14.7572	16.1456	15.3073	15.4382	15.8756	16.5428	16.4222	0.219623	0.000706313	< 0.001	0.000644067	1	1	1
metabolic	TAG 56:8 (2)	18.1367	18.6583	19.0018	18.9486	19.3917	19.2205	19.1562	19.4154	19.6208	19.5203	0.0753288	< 0.001	< 0.001	0.00264134	1	1	1
metabolic	TAG 56:9 (1)	12.8869	13.4957	13.5223	13.4059	14.6151	13.788	13.5951	13.9317	14.4656	14.1351	0.211376	0.0426215	0.0234312	0.0606129	0	0	0
metabolic	TAG 56:9 (2)	18.4594	18.3384	18.7629	18.7296	19.0422	19.0899	18.6627	18.9509	19.0488	18.6099	0.124595	0.0321427	0.0940131	0.0358193	0	0	0
Number of variables with a significant contribution to analysis																24	30	26
class	Lyso-DGDG 18:3	15.6676	16.4756	15.7933	16.4553	15.8963	15.0322	15.0794	16.0168	15.9574	16.1045	0.226935	0.0608305	0.0501445	0.0402738	0	0	0
class	Lyso-MGDG 18:3	15.659	17.09	16.884	16.5243	16.707	15.1425	15.7302	16.193	16.2276	16.8653	0.175348	< 0.001	< 0.001	0.0348985	1	1	0
class	PI 36:6	16.4901	16.7414	16.8257	16.6353	16.6391	14.6856	15.3654	15.7088	15.832	15.3418	0.197805	< 0.001	0.0376837	0.167296	1	0	0
class	DAG POOL	19.68	19.6839	19.4872	19.0086	19.6482	19.7091	19.571	19.3502	19.1376	19.6197	0.0931183	0.701275	0.00136856	0.508812	0	1	0
class	DGDG POOL	24.8602	25.0632	25.0018	25.1025	24.9697	25.0126	25.1147	24.9343	25.0921	25.1621	0.0780023	0.337244	0.195506	0.345459	0	0	0
class	MGDG POOL	20.5478	21.5153	21.073	21.5578	21.19	20.8462	20.9121	21.0368	21.2209	21.5045	0.118813	0.537202	< 0.001	0.00279784	0	1	1
class	PC POOL	24.7974	24.6781	24.6603	24.6347	24.4294	24.614	24.5122	24.4344	24.503	24.1826	0.115534	0.0668972	0.074532	0.894167	0	0	0
class	PE POOL	22.9899	23.321	23.4109	23.3482	23.373	22.7803	22.8013	22.9297	23.2827	23.0919	0.137643	0.0326287	0.0555877	0.357201	0	0	0
class	PG POOL	24.5593	25.0252	24.8442	24.8801	24.7138	24.2957	24.4462	24.7984	24.7838	24.8578	0.0626905	0.00368511	0.000508271	0.00296838	1	1	1
class	PS POOL	23.3874	23.5176	23.5541	23.5307	23.4123	23.4002	23.4431	23.5222	23.4294	23.3403	0.0603346	0.323752	0.0694611	0.780184	0	0	0
class	SQDG POOL	25.0943	25.3223	25.2848	25.5035	25.2315	25.0572	25.2705	25.3459	25.2282	25.2859	0.0641959	0.390503	0.00475067	0.0892325	0	1	0
class	TAG POOL	22.8981	23.8331	23.9844	23.7194	24.9462	24.7729	24.6211	24.8127	25.3852	25.4949	0.107001	< 0.001	< 0.001	< 0.001	1	1	1
Number of variables with a significant contribution to analysis																4	6	3
DBI	DBI DAG	3.41359	3.44623	3.40432	3.31434	3.43972	3.44415	3.42699	3.38477	3.3448	3.43567	0.018953	0.894338	< 0.001	0.0371623	0	1	0
DBI	DBI PC	7.8272	7.93006	7.99624	8.06289	7.69708	7.72098	7.7593	7.85088	7.98741	7.59549	0.059185	0.205931	< 0.001	0.255742	0	1	0
DBI	DBI PE	5.98668	6.07871	6.10943	6.09808	6.0682	5.8818	5.89986	5.93851	6.02021	5.94997	0.0387751	0.0688335	0.000783988	0.0330955	0	1	0
DBI	DBI PS	2.76918	2.86888	2.8608	2.84089	2.82231	2.77794	2.8167	2.84864	2.82758	2.8202	0.0175038	0.562408	0.00141913	0.090261	0	1	0
DBI	DBI PG	5.96862	5.95608	5.87876	5.97931	5.96598	5.99296	5.92799	5.9188	5.90964	6.07802	0.018899	0.550104	< 0.001	0.00137924	0	1	1
DBI	DBI SQDG	4.37173	4.41548	4.36387	4.38852	4.30679	4.35516	4.34433	4.34763	4.32544	4.32876	0.0114432	0.114559	< 0.001	0.000874724	0	1	1
DBI	DBI MGDG	3.64356	3.85592	3.78249	3.85937	3.74776	3.69098	3.77328	3.77909	3.79529	3.8158	0.0231215	0.833701	< 0.001	0.00171128	0	1	1
DBI	DBI DGDG	5.21796	5.42345	5.39998	5.4634	5.38023	5.19857	5.29857	5.39038	5.41283	5.42461	0.0162298	0.192312	< 0.001	0.00211342	0	1	1
DBI	DBI TAG	17.2577	18.4687	18.6062	18.5644	20.1748	19.4941	19.2457	19.4826	20.2196	20.6071	0.120113	0.000829464	< 0.001	< 0.001	1	1	1
Number of variables with a significant contribution to analysis																1	9	5
