# Supplementary material for: Remodeling of Leaf Cellular Glycerolipid Composition under Drought and Re-hydration Conditions in Grasses from the Lolium-Festuca Complex
Source: Front Plant Sci. 2016 Jul 19;7:1027. doi: 10.3389/fpls.2016.01027 (PMC4950141; doi:10.3389/fpls.2016.01027)
Supplement: Supplementary Table S3 — Loadings of all the components calculated during PCA for the analyzed lipid classes, lipid species within the class, and (EL) as variables. Calculations were performed for five time-points of experiment: before drought, after 3, 6 and 11 days of drought, and after 10 days of re-hydration in the 4/10 and 7/6 genotypes, based on normalized [Log2] transformed mass spectral peak intensities. Lipids denoted as in Supplementary Table S1. [file Table3.xls]

## Sheet: Table S3
Supplementary Table S3 Loadings of all the components calculated during PCA for the analyzed lipid classes, lipid species within the class and electrolyte leakage (EL) as variables.
Calculations were performed for five time-points of experiment: before drought, after three, six and 11 days of drought, and after ten days of re-hydration in the 4/10 and 7/6 genotypes, based on normalized [Log2] transformed mass spectral peak intensities.
Variables	Comp. 1	Comp. 2	Comp. 3	Comp. 4	Comp. 5	Comp. 6	Comp. 7	Comp. 8
main lipid classes biplot loadings
EL	0.0146161	0.106702	0.232179	9.88315e-06	0.00613306	0.174726
DAG POOL	0.0367022	0.0103171	0.113264	0.331874	0.0434111	0.00810308
DGDG POOL	0.0338916	0.138062	0.0470721	0.0775819	0.0176059	0.0433499
Lyso-DGDG 18:3	0.134212	0.000577343	0.00254748	0.00179198	0.136133	0.0400835
Lyso-MGDG 18:3	0.117789	0.000329086	0.0456622	0.104139	0.000118638	0.0262745
MGDG POOL	0.121218	0.0260268	0.0223849	0.00332893	0.0432008	0.123173
PC POOL	0.0852389	0.0386987	0.0243105	0.0344978	0.223632	0.0192877
PE POOL	0.00653034	0.213665	0.0402782	0.0133821	0.0281619	0.0239014
PG POOL	0.14886	0.000489031	8.3039e-05	0.0103111	0.0291841	0.060807
PI 36:6	0.061229	0.143885	6.39896e-05	0.0244278	0.0274899	0.0362383
PS POOL	0.024078	0.107561	0.0078215	0.195173	0.0435066	0.142075
SQDG POOL	0.113779	0.00193899	0.0322845	0.128757	0.00228146	0.00738648
TAG POOL	0.000362901	0.210116	0.0064881	0.0291928	0.110065	0.0466047
DAG biplot loadings
EL	0.116814	0.17926	0.555576	8.76758e-05	0.0938911
DAG 34:2	0.144751	0.223639	6.28013e-06	0.0568966	0.090874
DAG 34:3	0.174506	0.157442	0.0857712	0.437481	0.13291
DAG 36:4	0.277928	0.0511095	0.0595728	0.0336494	0.136543
DAG 36:5	0.0705918	0.303824	0.000612172	0.250175	0.36741
DAG 36:6	0.215409	0.0847254	0.298462	0.22171	0.178372
DGDG biplot loadings
EL	0.0750225	0.0265601	0.431719	0.29522	0.0332443	0.0755321
DGDG 32:0	0.0909889	0.170547	0.0188017	0.35987	0.0361961	0.0915722
DGDG 34:4	0.158734	0.0126835	0.0014465	0.0167925	0.459184	0.0272036
DGDG 34:3	0.154552	0.0760164	0.0119162	0.0335479	0.0505688	0.0984079
DGDG 36:3	0.173172	0.0165421	0.0618809	0.0041628	0.00276434	0.025381
DGDG 36:5	0.0947809	0.168732	0.0334561	0.0320976	0.347094	0.129503
DGDG 36:6	0.00549426	0.286442	0.270953	0.256723	0.00492858	0.0241415
DGDG 38:5	0.0805235	0.230898	0.0824037	0.00155843	0.0020421	0.526353
DGDG 38:6	0.166733	0.0115787	0.0874234	2.78108e-05	0.0639778	0.00190513
MGDG biplot loadings
EL	0.0865252	0.192197	0.70014	0.0141879	0.00536969	0.00158102
MGDG 34:4	0.2315	0.0137166	0.000518017	0.263404	0.485344	0.00551761
MGDG 34:5	7.59442e-05	0.695651	0.191729	0.00882866	0.00205068	0.101664
MGDG 36:3	0.226519	0.0161775	0.0735508	0.318552	0.0319977	0.333203
MGDG 36:4	0.234453	0.000139391	0.0200983	0.243441	0.450278	0.0515898
MGDG 38:6	0.220927	0.0821187	0.0139643	0.151586	0.02496	0.506444
SQDG biplot loadings
EL	0.050728	0.156575	0.59668	0.00311253	0.0664365	0.0906017
SQDG 34:0	0.123859	0.0367523	0.0779167	0.39536	0.0195168	0.146537
SQDG 34:1	0.139008	0.0329806	0.0573335	0.129194	0.10039	0.12944
SQDG 34:2	0.144323	0.0852274	0.00771428	0.00218145	0.000110745	0.016536
SQDG 34:3	0.0636609	0.325883	0.0169824	0.00259692	0.0934695	0.162215
SQDG 34:4	0.0774338	0.169688	0.197457	0.14129	0.288413	0.0597108
SQDG 36:3	0.140588	0.0289135	0.0333919	0.0589098	0.206727	0.307744
SQDG 36:5	0.150116	0.000233401	0.000842605	0.247286	0.0888025	0.0872063
SQDG 36:6	0.110283	0.163746	0.011681	0.0200686	0.136133	8.93985e-06
PG biplot loadings
EL	0.000244609	0.131473	0.0118525	0.0761188	0.0613828	0.145213
PG 32:0	0.0923847	0.00134422	0.00521829	0.00997207	0.00018417	0.0325931
PG 32:1 (1)	0.0626183	0.0125826	0.0230432	0.192336	0.0139758	0.0470858
PG 32:1 (2)	0.0857473	0.00291017	0.00460017	0.0251918	0.0688659	0.03551
PG 34:0	0.0677842	0.0453253	0.00355608	4.54542e-05	0.00709689	0.0116953
PG 34:1 (1)	0.0778085	0.0196151	0.00394143	0.0282464	0.0555579	0.000222717
PG 34:1 (2)	0.0360269	0.0591942	0.0638223	0.0735058	0.165227	0.000790289
PG 34:2 (1)	0.0164925	0.116081	0.0338038	0.00415565	0.126863	0.0409057
PG 34:2 (2)	0.0484021	0.0359969	0.0237801	0.132522	0.147286	0.017071
PG 34:3 (1)	0.0774938	0.00548909	0.0680043	0.0175255	0.00630128	0.0688252
PG 34:3 (2)	0.0285026	0.113684	0.00695162	0.0113372	4.79419e-05	0.0183385
PG 34:4	0.000246386	0.156557	0.0177767	0.0120327	0.0154479	0.0677225
PG 34:5	0.0326227	0.0465529	0.186518	0.0442664	0.00683562	0.15628
PG 36:2	0.0695962	0.038612	0.0120215	0.00113189	0.00313117	0.0444496
PG 36:3	0.0738311	0.00856627	0.00260555	0.0998074	0.00709634	0.0959854
PG 36:4	0.0445613	0.0652221	0.00932844	0.0797626	0.0297635	0.0852575
PG 36:5 (1)	0.0507111	0.0276375	0.00868174	0.176464	0.0848355	0.0542101
PG 36:5 (2)	0.0648507	0.00338216	0.127233	0.00310309	0.148231	0.0766594
PG 36:6	0.0319073	0.0934203	0.075671	0.000665648	0.00496154	0.00072107
PG 36:7	0.0381677	0.0163531	0.31159	0.0118101	0.0469086	0.000464547
PC biplot loadings
EL	0.0391777	0.0426253	0.134131	0.0881388	0.0813527	0.0908366
PC 32:1	0.0673181	0.0639457	0.0577089	0.0719637	0.027	0.0399604
PC 32:3	0.02944	0.160342	0.00661026	0.041492	0.00353344	0.127912
PC 34:0	0.0994872	0.00076161	0.00080334	0.0646952	0.285635	0.0548201
PC 34:4	0.0973087	0.0644394	0.00462072	0.00385121	0.0530746	0.00147613
PC 34:5	1.3657e-05	0.00813237	0.290816	0.133885	0.00184331	0.0952593
PC 34:6	0.000136944	0.081859	0.222105	0.00205778	0.000569371	0.115918
PC 36:1	0.140663	0.000199873	0.00281891	0.0156025	0.0366761	0.0298479
PC 36:3	0.0952848	0.0639085	0.000289296	0.0261159	0.0541849	0.0200278
PC 36:5	0.017501	0.0497327	0.00624429	0.347414	0.291579	0.113042
PC 36:6	0.0278702	0.169218	0.00799455	0.0334549	0.0119478	0.025835
PC 38:3 (1)	0.105967	0.0509894	0.0106666	0.0126552	0.00221096	0.0287363
PC 38:3 (2)	0.00128491	0.11221	0.143856	0.000984722	0.061462	0.234578
PC 38:4	0.0928205	0.0276388	0.0914654	0.0014273	0.00532765	0.00976567
PC 38:5	0.117688	0.00064519	0.00262479	0.149436	0.048876	0.0119061
PC 38:6	0.0680376	0.103351	0.0172452	0.00682595	0.0347266	7.83448e-05
PE biplot loadings
EL	0.0666249	0.0740956	0.021818	0.55082	0.204053	0.0260611
PE 34:2	0.163034	0.00252091	0.0148961	0.0324923	1.16077e-06	0.367656
PE 34:3	0.0139248	0.234686	0.0399204	0.00962557	0.00793324	0.151636
PE 36:2	0.154267	0.0081397	0.0371932	0.0449512	0.0352597	0.00950561
PE 36:3	0.166252	0.00289281	0.0118101	0.0181222	0.0873729	0.00714307
PE 36:4	0.15337	0.0052392	0.10554	0.0060177	0.086666	0.0559192
PE 36:5	0.0751654	0.121754	0.0861503	0.0227438	0.183346	0.141328
PE 36:6	0.00295596	0.235325	0.134477	0.001163	0.0319224	0.0364144
PE 38:1	0.0243489	0.175352	0.0151008	0.270474	0.296364	0.0534171
PE 38:2	0.0868811	0.0310935	0.509139	0.0117041	0.00187771	0.0946794
PE 38:3	0.093176	0.108901	0.0239556	0.0318866	0.0652039	0.0562403
PS biplot loadings
EL	0.0574536	0.0670686	0.162203	0.208611	0.140749
PS 38:0	0.109398	0.0480756	0.00367196	0.0924548	0.127212
PS 38:1	0.103816	0.0200245	0.00345254	0.230102	0.0713291
PS 38:2	0.0824544	0.152025	5.65093e-06	0.0374787	0.00911017
PS 38:5	0.00251928	0.00874607	0.649226	0.0484529	0.00194443
PS 40:0	0.0910934	0.110751	0.0326108	0.0332376	0.0366921
PS 40:1	0.121077	0.00491833	0.0438957	0.0657604	0.0564077
PS 40:3	0.0973585	0.0690485	0.00640982	0.111464	0.244325
PS 40:5	0.0738773	0.167412	0.0130484	0.02379	0.159078
PS 42:2 (2)	0.124037	0.0093229	0.04603	0.01498	0.0324643
PS 42:4	0.100422	0.076396	0.00294859	0.10351	0.0457538
PS 42:3	0.0364932	0.266212	0.0364968	0.0301594	0.0749345
TAG biplot loadings
EL	0.0140868	0.0491782	0.0342277	0.0280165	0.00074489	0.0133992	0.303352	0.286332
TAG 48:1	0.00752426	0.0650034	0.000593352	0.166917	0.00697957	0.144784	0.0672708	0.0154542
TAG 48:2	0.0174309	0.0381853	0.0442956	0.0690879	0.0322013	0.00372217	0.0140407	0.0180718
TAG 50:1	0.000817132	0.155634	0.000284687	0.00779973	0.000190398	0.0711515	0.0274078	0.0329528
TAG 50:2	0.0221027	0.066563	0.00215885	0.0374057	0.0185392	0.0201839	0.000669087	1.18718e-05
TAG 50:3	0.0133444	0.0822294	0.0240118	0.045682	0.0207939	0.00504955	0.01536	0.0129037
TAG 50:4	0.042237	0.00300536	0.000912207	0.00745084	0.00339856	4.14784e-05	0.0164107	0.0143576
TAG 50:5	0.0277098	0.0168909	0.0467171	0.0269976	0.000490411	0.036909	0.0227744	0.00151274
TAG 50:6	0.00533231	0.00353977	0.19322	0.000158835	0.000775441	0.0780667	0.00692012	0.00892286
TAG 52:0	0.0293393	0.00886951	0.00163802	0.136357	0.00936948	0.00578373	0.0141918	0.00119436
TAG 52:1	0.00366572	0.122746	0.012301	0.0265711	0.057454	0.00375303	0.0272257	0.0724367
TAG 52:2	0.0242048	0.0731023	0.000319771	0.0046888	0.000905826	0.0210617	0.00158042	0.0200205
TAG 52:3	0.0402059	0.00245748	0.0136092	0.000192412	0.017599	0.000319582	0.00144573	0.00330302
TAG 52:4	0.0409979	0.00207896	0.00248842	0.0148219	0.0139911	0.0125056	4.07583e-05	0.00170503
TAG 52:5	0.0408586	0.000413211	0.00391885	0.0115026	0.0093911	0.0386068	0.00200426	0.00409381
TAG 52:6	0.0281181	0.00254703	0.0787567	8.71e-07	0.00587798	0.0166812	0.0133819	0.00738067
TAG 52:7	0.0200808	0.0551507	0.000755509	0.0320107	0.0525022	0.0823725	0.0881223	0.0271891
TAG 54:0	0.0275365	3.86477e-05	0.0148419	0.154412	0.00923397	0.00123526	0.0183311	0.00141074
TAG 54:1	0.00883119	0.0661896	0.00440332	0.0841565	0.0747393	0.12514	0.133828	0.032032
TAG 54:3	0.00519668	0.0179568	0.0544808	0.000737538	0.372386	0.0637606	0.041192	0.0208192
TAG 54:4	0.0374094	0.000129916	0.0264176	0.00695334	0.0167079	0.00846476	0.00228894	0.0148523
TAG 54:5	0.038517	0.00124071	0.0211462	0.00638994	0.0161381	0.00188629	0.000253211	0.0128733
TAG 54:6	0.03768	0.00760439	0.016333	0.0158061	0.00688775	0.00012041	0.000223825	0.00318135
TAG 54:7	0.0398066	0.00987269	0.0029026	0.0169413	5.20569e-06	0.00412694	9.59524e-05	0.00278814
TAG 54:8	0.0387202	0.00557664	0.00877815	0.0065169	0.0308327	0.00844282	0.00195367	0.000147804
TAG 54:9	0.00696522	0.000908451	0.174195	0.0031398	0.0523254	0.000129729	4.13652e-06	0.147076
TAG 56:3	0.0228371	0.0718617	5.32301e-05	0.0354304	2.15313e-05	0.00104482	0.0017596	0.00921752
TAG 56:4	0.0370028	0.0190184	0.00603917	0.00749789	0.0127606	7.32406e-05	0.00159674	0.00196654
TAG 56:5	0.0384873	0.00783501	0.0161544	0.000182914	0.000904678	0.000204253	0.0149666	0.0410454
TAG 56:6 (1)	0.0396303	0.00141099	0.0230762	3.91833e-07	0.000144585	0.00474421	0.000988155	0.00189965
TAG 56:6 (2)	0.0382899	0.00990059	0.0134412	0.00886176	0.00132021	0.0059012	0.000510433	0.000746988
TAG 56:7 (1)	0.0417454	6.52408e-05	0.0120734	2.31079e-05	0.00379392	0.00308411	4.83194e-05	0.0124058
TAG 56:7 (2)	0.0400068	0.0109337	0.000809287	0.00766796	0.00228216	0.00262821	0.0152387	0.0234623
TAG 56:8 (1)	0.041719	0.00172593	0.00110961	0.0017396	0.0195153	0.00901847	0.00108382	0.0404383
TAG 56:8 (2)	0.037726	0.0104289	0.00286972	0.000254031	0.0388703	0.000288565	0.0704273	0.00650356
TAG 56:9 (1)	0.0325967	0.0038528	0.00790949	0.016899	0.0447072	0.121269	0.048863	0.0703869
TAG 56:9 (2)	0.0112396	0.00585441	0.132757	0.0107274	0.0452193	0.0840455	0.024148	0.0289035
